# Supplementary material for: A Food Frequency Questionnaire for Hemodialysis Patients in Bangladesh (BDHD-FFQ): Development and Validation
Source: Nutrients. 2021 Dec 17;13(12):4521. doi: 10.3390/nu13124521 (PMC8707927; doi:10.3390/nu13124521)
Supplement: Supplementary file 1 [file nutrients-13-04521-s001.zip]

Archive with 1 entries (1 files):
- nutrients-1472644-supplementary.pdf
